# Supplementary material for: Inner core backtracking by seismic waveform change reversals
Source: Nature. 2024 Jun 12;631(8020):340–3. doi: 10.1038/s41586-024-07536-4 (PMC11236701; doi:10.1038/s41586-024-07536-4)
Supplement: Supplementary file 1 — This file contains Supplementary Tables 1–4, which list 121 events, 142 event pairs and their information; the 16 multiplets; and YKA clock error corrections. [file 41586_2024_7536_MOESM1_ESM.xlsx]

## Sheet: Extended Data Table 1
Supplementary Data Table 1 List of 121 events
Date and time	Index
1991-04-15T20:39:47.81	701
1992-11-25T12:55:28.25	702
1993-12-01T00:59:01.28	703
1993-12-30T17:45:00.30	704
1995-07-06T14:03:15.47	800
1995-08-08T04:37:55.83	801
1995-10-24T09:25:33.08	802
1996-05-23T10:28:02.17	803
1997-04-04T02:35:44.80	705
1997-12-17T15:09:36.90	706
1998-01-05T04:01:59.89	707
1998-04-12T21:33:47.42	708
1998-08-09T20:03:30.79	709
1999-03-26T14:27:43.57	710
1999-05-14T05:05:08.20	711
1999-07-01T18:56:04.00	712
2000-09-11T10:03:13.17	804
2001-01-29T09:14:29.80	713
2001-02-26T16:53:19.74	805
2001-03-14T22:15:34.05	806
2001-12-08T06:23:02.69	714
2002-05-08T14:59:53.58	715
2002-07-18T14:26:51.63	716
2002-12-12T04:16:02.19	717
2003-01-03T06:04:51.64	807
2003-03-21T10:47:47.60	718
2003-05-26T08:45:21.77	719
2003-06-06T09:01:08.08	808
2003-08-03T05:38:57.55	720
2003-09-06T15:46:59.92	721
2003-09-29T22:07:05.46	722
2004-03-23T06:20:00.03	723
2004-05-07T09:50:31.63	724
2004-09-09T12:50:09.58	809
2004-11-30T20:16:12.30	810
2005-01-08T07:14:35.90	725
2005-03-16T12:27:06.94	726
2005-03-24T06:08:38.49	727
2005-04-01T22:43:22.77	811
2005-05-04T14:49:26.24	728
2005-05-19T15:16:40.89	729
2005-06-10T13:08:12.92	730
2005-08-21T18:06:56.62	812
2006-04-30T03:51:28.08	731
2006-05-29T05:20:39.20	732
2007-01-28T03:27:53.83	813
2007-03-23T17:12:51.62	733
2008-02-17T19:32:09.10	734
2008-06-04T19:58:48.33	814
2008-10-19T02:56:14.10	735
2009-04-06T21:01:45.41	815
2009-05-02T22:27:07.92	736
2009-05-05T06:16:07.35	737
2009-09-11T08:12:03.75	738
2009-12-02T23:14:00.83	739
2010-01-30T04:28:24.02	816
2010-03-17T15:33:18.84	817
2010-03-24T03:06:19.67	740
2010-04-11T10:40:41.34	818
2010-04-22T08:50:20.67	819
2010-05-20T09:34:44.23	820
2010-06-22T21:50:02.29	821
2010-08-02T04:18:04.26	822
2010-12-11T20:35:02.60	741
2011-01-16T21:22:20.45	823
2011-02-20T17:37:37.32	742
2011-12-16T03:49:46.25	824
2012-03-07T12:02:52.29	743
2012-03-10T14:08:27.63	825
2012-03-10T20:43:01.39	826
2012-05-29T15:14:58.94	827
2012-09-29T16:13:27.77	828
2012-12-03T03:11:10.79	744
2013-06-09T00:21:34.64	745
2013-08-23T00:59:36.55	829
2013-10-19T13:43:46.31	830
2013-11-03T17:46:45.03	746
2014-04-24T12:46:09.66	747
2014-07-09T08:12:34.11	831
2014-12-11T10:41:09.86	832
2014-12-11T18:16:50.38	748
2015-03-19T03:49:23.56	749
2015-05-24T21:06:41.14	750
2015-07-13T20:16:08.41	751
2015-08-29T14:07:37.40	833
2015-11-04T02:24:57.91	834
2016-03-15T13:35:17.74	752
2016-05-30T05:14:39.31	835
2016-08-03T15:15:17.08	836
2016-08-26T14:46:02.89	837
2016-08-27T04:51:05.46	753
2017-01-18T14:52:56.80	754
2017-03-15T22:19:41.89	838
2017-04-15T09:15:18.27	839
2017-05-03T17:24:54.48	755
2017-05-11T01:16:59.34	756
2017-05-11T07:15:16.38	840
2017-05-11T22:50:33.59	841
2017-06-20T12:54:35.91	757
2017-12-15T21:53:19.86	758
2018-05-27T15:05:52.06	842
2018-09-04T14:37:48.92	843
2019-03-12T00:35:41.80	844
2020-02-14T09:55:28.59	845
2020-05-28T08:37:57.65	846
2020-06-06T08:05:54.87	847
2020-07-11T18:58:06.50	848
2020-10-08T15:48:26.69	849
2020-12-24T08:08:57.69	850
2021-08-27T12:27:49.95	851
2022-01-02T08:30:46.27	852
2022-01-08T15:56:06.74	853
2022-03-07T23:25:40.21	854
2022-05-18T20:23:49.44	855
2022-05-19T02:24:53.02	856
2022-05-30T06:40:20.73	857
2022-09-10T11:14:35.69	858
2022-10-15T00:12:35.06	859
2022-12-10T12:01:47.58	860
2022-12-16T10:47:50.13	861
2023-01-07T16:18:55.21	862

## Sheet: Extended Data Table 2
Supplementary Data Table 2 List of 142 event pairs
#	Q	YM	IM	Events #1	Events #2	date 1	date 2	lat	lon	Multiplet	reference
P01	2	2	-2	701	726	1991-04-15	2005-03-16	-56.248	-26.778	L	S1
P02	2	2	-2	701	753	1991-04-15	2016-08-27	-56.248	-26.778	L	W
P03	2	2	-2	702	708	1992-11-25	1998-04-12	-56.18	-26.8	B	S1
P04	2	2	-2	702	723	1992-11-25	2004-03-23	-56.18	-26.8	B	S1
P05	2	2	-2	702	739	1992-11-25	2009-12-02	-56.18	-26.8	B	W
P06	2	2	-2	702	757	1992-11-25	2017-06-20	-56.18	-26.8	B	S1
P148	2	2	-2	702	862	1992-11-25	2023-01-07	-56.18	-26.8	B	W
P07	2	2	-2	703	721	1993-12-01	2003-09-06	-57.475	-25.685	-	S1
P08	2	1	-2	704	706	1993-12-30	1997-12-17	-58.92	-25.55	C	W
P09	1	1	-2	704	713	1993-12-30	2001-01-29	-58.92	-25.55	C	PK
P54	1	1	-2	704	827	1993-12-30	2012-05-29	-58.92	-25.55	C	S2
P57	1	1	-2	704	849	1993-12-30	2020-10-08	-58.92	-25.55	C	S2
P93	1	2	-2	800	828	1995-07-06	2012-09-29	-56.176	-26.508	-	S2
P84	1	2	-2	801	727	1995-08-08	2005-03-24	-55.985	-27.078	P	S2
P85	1	2	-2	801	752	1995-08-08	2016-03-15	-55.985	-27.078	P	S2
P64	2	1	-2	802	715	1995-10-24	2002-05-08	-56.129	-26.625	G	S2
P108	1	2	-2	802	830	1995-10-24	2013-10-19	-56.129	-26.625	G	S2
P65	2	2	-2	802	758	1995-10-24	2017-12-15	-56.129	-26.625	G	S2
P144	1	2	-2	802	860	1995-10-24	2022-12-10	-56.129	-26.625	G	W
P95	1	2	-2	803	836	1996-05-23	2016-08-03	-55.673	-26.954	-	S2
P10	2	1	-2	705	711	1997-04-04	1999-05-14	-57.893	-25.599	K	PK
P11	2	2	-2	705	729	1997-04-04	2005-05-19	-57.893	-25.599	K	S1
P12	1	1	-2	706	713	1997-12-17	2001-01-29	-58.92	-25.55	C	PK
P55	1	1	-2	706	827	1997-12-17	2012-05-29	-58.92	-25.55	C	S2
P58	1	1	-2	706	849	1997-12-17	2020-10-08	-58.92	-25.55	C	S2
P77	2	2	-2	707	809	1998-01-05	2004-09-09	-56.315	-25.845	N	S2
P13	2	2	-2	707	756	1998-01-05	2017-05-11	-56.315	-25.845	N	S1
P16	2	2	2	708	723	1998-04-12	2004-03-23	-56.18	-26.8	B	S1
P17	1	2	2	708	739	1998-04-12	2009-12-02	-56.18	-26.8	B	PK
P18	1	2	2	708	757	1998-04-12	2017-06-20	-56.18	-26.8	B	S1
P149	1	2	2	708	862	1998-04-12	2023-01-07	-56.18	-26.8	B	W
P14	2	1	-2	709	730	1998-08-09	2005-06-10	-58.688	-25.275	F	S1
P15	2	1	-2	709	744	1998-08-09	2012-12-03	-58.688	-25.275	F	S1
P133	2	-1	-2	709	855	1998-08-09	2022-05-18	-58.688	-25.275	F	W
P136	1	-1	-2	709	856	1998-08-09	2022-05-19	-58.688	-25.275	F	W
P20	2	2	-2	711	729	1999-05-14	2005-05-19	-57.893	-25.599	K	W
P21	1	1	-2	712	718	1999-07-01	2003-03-21	-59.05	-25.718	A	PK
P102	1	2	-2	712	734	1999-07-01	2008-02-17	-59.05	-25.718	A	S2
P103	2	2	-2	712	742	1999-07-01	2011-02-20	-59.05	-25.718	A	S2
P50	1	1	-2	712	848	1999-07-01	2020-07-11	-59.05	-25.718	A	S2
P122	1	1	-2	712	854	1999-07-01	2022-03-07	-59.05	-25.718	A	W
P127	1	-1	-2	712	859	1999-07-01	2022-10-15	-59.05	-25.718	A	W
P86	1	0	2	804	847	2000-09-11	2020-06-06	-57.727	-25.138	-	S2
P56	1	1	2	713	827	2001-01-29	2012-05-29	-58.92	-25.55	C	S2
P59	1	1	2	713	849	2001-01-29	2020-10-08	-58.92	-25.55	C	S2
P94	1	-1	-1	805	816	2001-02-26	2010-01-30	-56.019	-27.549	-	S2
P97	2	1	2	806	818	2001-03-14	2010-04-11	-58.747	-25.59	-	S2
P96	1	2	2	714	832	2001-12-08	2014-12-11	-56.83	-25.411	-	S2
P66	1	1	1	715	830	2002-05-08	2013-10-19	-56.129	-26.625	G	S2
P24	2	2	1	715	758	2002-05-08	2017-12-15	-56.129	-26.625	G	S1
P145	1	0	-1	715	860	2002-05-08	2022-12-10	-56.129	-26.625	G	W
P25	1	0	2	716	737	2002-07-18	2009-05-05	-58.688	-25.275	J	S1
P112	1	0	-1	716	852	2002-07-18	2022-01-02	-58.688	-25.275	J	W
P114	1	0	0	716	858	2002-07-18	2022-09-10	-58.688	-25.275	J	W
P26	2	2	2	717	743	2002-12-12	2012-03-07	-57.97	-25.187	-	S1
P68	1	0	1	807	810	2003-01-03	2004-11-30	-57.432	-25.828	D	S2
P69	1	0	-1	807	825	2003-01-03	2012-03-10	-57.432	-25.828	D	S2
P70	1	1	1	807	833	2003-01-03	2015-08-29	-57.432	-25.828	D	S2
P104	1	2	2	718	734	2003-03-21	2008-02-17	-59.05	-25.718	A	S2
P105	1	2	2	718	742	2003-03-21	2011-02-20	-59.05	-25.718	A	S2
P51	1	0	1	718	848	2003-03-21	2020-07-11	-59.05	-25.718	A	S2
P123	1	0	0	718	854	2003-03-21	2022-03-07	-59.05	-25.718	A	W
P128	1	-1	0	718	859	2003-03-21	2022-10-15	-59.05	-25.718	A	W
P60	2	0	2	719	811	2003-05-26	2005-04-01	-57.535	-25.989	E	S2
P61	2	1	1	719	822	2003-05-26	2010-08-02	-57.535	-25.989	E	S2
P27	1	0	2	719	754	2003-05-26	2017-01-18	-57.535	-25.989	E	S1
P140	1	1	1	719	857	2003-05-26	2022-05-30	-57.535	-25.989	E	W
P81	1	0	-1	808	824	2003-06-06	2011-12-16	-57.154	-25.725	H	S2
P82	1	1	1	808	837	2003-06-06	2016-08-26	-57.154	-25.725	H	S2
P109	1	0	0	808	851	2003-06-06	2021-08-27	-57.154	-25.725	H	W
P28	1	1	2	720	736	2003-08-03	2009-05-02	-58.915	-25.561	O	YS
P79	1	0	0	720	845	2003-08-03	2020-02-14	-58.915	-25.561	O	S2
P29	1	2	-1	722	740	2003-09-29	2010-03-24	-55.757	-27.172	-	S1
P30	1	2	0	723	739	2004-03-23	2009-12-02	-56.18	-26.8	B	YS
P31	2	1	0	723	757	2004-03-23	2017-06-20	-56.18	-26.8	B	S1
P150	1	0	2	723	862	2004-03-23	2023-01-07	-56.18	-26.8	B	W
P32	2	-1	-1	724	746	2004-05-07	2013-11-03	-57.907	-25.535	-	S1
P78	1	1	0	809	756	2004-09-09	2017-05-11	-56.315	-25.845	N	S2
P71	1	0	-1	810	825	2004-11-30	2012-03-10	-57.432	-25.828	D	S2
P72	1	1	-1	810	833	2004-11-30	2015-08-29	-57.432	-25.828	D	S2
P33	2	1	0	725	749	2005-01-08	2015-03-19	-55.328	-28.098	-	S1
P34	1	0	0	726	753	2005-03-16	2016-08-27	-56.248	-26.778	L	S1
P35	1	0	-1	727	752	2005-03-24	2016-03-15	-55.985	-27.078	P	S1
P107	1	1	2	811	822	2005-04-01	2010-08-02	-57.535	-25.989	E	S2
P63	2	1	1	811	754	2005-04-01	2017-01-18	-57.535	-25.989	E	S2
P141	1	1	1	811	857	2005-04-01	2022-05-30	-57.535	-25.989	E	W
P36	1	2	0	730	744	2005-06-10	2012-12-03	-58.688	-25.275	F	S1
P134	2	-1	-1	730	855	2005-06-10	2022-05-18	-58.688	-25.275	F	W
P137	1	0	2	730	856	2005-06-10	2022-05-19	-58.688	-25.275	F	W
P74	2	2	-1	812	823	2005-08-21	2011-01-16	-55.977	-27.932	M	S2
P75	2	1	2	812	842	2005-08-21	2018-05-27	-55.977	-27.932	M	S2
P37	2	1	0	731	747	2006-04-30	2014-04-24	-59.652	-26.157	-	S1
P38	2	2	0	732	750	2006-05-29	2015-05-24	-59.59	-26.235	-	S1
P92	1	0	-1	813	844	2007-01-28	2019-03-12	-55.764	-26.948	-	S2
P39	1	1	0	733	745	2007-03-23	2013-06-09	-58.653	-25.181	I	S1
P117	2	-1	-1	733	853	2007-03-23	2022-01-08	-58.653	-25.181	I	W
P119	2	1	2	733	861	2007-03-23	2022-12-16	-58.653	-25.181	I	W
P40	1	0	0	734	742	2008-02-17	2011-02-20	-59.05	-25.718	A	YS
P52	1	1	1	734	848	2008-02-17	2020-07-11	-59.05	-25.718	A	S2
P124	1	1	2	734	854	2008-02-17	2022-03-07	-59.05	-25.718	A	W
P129	1	-1	2	734	859	2008-02-17	2022-10-15	-59.05	-25.718	A	W
P91	1	-1	-1	814	841	2008-06-04	2017-05-11	-56.486	-25.572	-	S2
P41	2	1	0	735	751	2008-10-19	2015-07-13	-55.94	-28.186	-	S1
P90	1	0	-1	815	831	2009-04-06	2014-07-09	-55.211	-28.287	-	S2
P80	1	1	2	736	845	2009-05-02	2020-02-14	-58.915	-25.561	O	S2
P113	1	-1	2	737	852	2009-05-05	2022-01-02	-58.688	-25.275	J	W
P115	2	-1	2	737	858	2009-05-05	2022-09-10	-58.688	-25.275	J	W
P42	1	-1	-1	738	755	2009-09-11	2017-05-03	-56.026	-26.695	-	PK
P43	1	1	0	739	757	2009-12-02	2017-06-20	-56.18	-26.8	B	S1
P151	1	2	2	739	862	2009-12-02	2023-01-07	-56.18	-26.8	B	W
P88	1	1	-1	819	840	2010-04-22	2017-05-11	-56.556	-25.801	-	S2
P87	1	2	2	820	835	2010-05-20	2016-05-30	-55.539	-26.558	-	S2
P98	1	-1	-1	821	838	2010-06-22	2017-03-15	-55.769	-27.273	-	S2
P62	2	1	1	822	754	2010-08-02	2017-01-18	-57.535	-25.989	E	S2
P142	1	1	1	822	857	2010-08-02	2022-05-30	-57.535	-25.989	E	W
P44	1	0	2	741	748	2010-12-11	2014-12-11	-56.83	-25.411	-	PK
P76	2	0	1	823	842	2011-01-16	2018-05-27	-55.977	-27.932	M	S2
P53	1	1	1	742	848	2011-02-20	2020-07-11	-59.05	-25.718	A	S2
P125	1	1	1	742	854	2011-02-20	2022-03-07	-59.05	-25.718	A	W
P130	1	-1	1	742	859	2011-02-20	2022-10-15	-59.05	-25.718	A	W
P83	1	1	2	824	837	2011-12-16	2016-08-26	-57.154	-25.725	H	S2
P110	1	1	2	824	851	2011-12-16	2021-08-27	-57.154	-25.725	H	W
P73	1	1	-1	825	833	2012-03-10	2015-08-29	-57.432	-25.828	D	S2
P99	1	1	-1	826	846	2012-03-10	2020-05-28	-56.17	-26.954	-	S2
P106	1	1	2	827	849	2012-05-29	2020-10-08	-58.92	-25.55	C	S2
P135	2	-1	2	744	855	2012-12-03	2022-05-18	-58.688	-25.275	F	W
P138	1	1	2	744	856	2012-12-03	2022-05-19	-58.688	-25.275	F	W
P118	2	1	2	745	853	2013-06-09	2022-01-08	-58.653	-25.181	I	W
P120	2	1	-1	745	861	2013-06-09	2022-12-16	-58.653	-25.181	I	W
P100	1	2	0	829	843	2013-08-23	2018-09-04	-57.945	-25.552	-	S2
P67	1	0	0	830	758	2013-10-19	2017-12-15	-56.129	-26.625	G	S2
P146	1	-1	-1	830	860	2013-10-19	2022-12-10	-56.129	-26.625	G	W
P111	1	1	1	837	851	2016-08-26	2021-08-27	-57.154	-25.725	H	W
P143	1	1	2	754	857	2017-01-18	2022-05-30	-57.535	-25.989	E	W
P101	2	1	-1	839	850	2017-04-15	2020-12-24	-56.219	-27.176	-	S2
P152	1	1	2	757	862	2017-06-20	2023-01-07	-56.18	-26.8	B	W
P147	1	2	-1	758	860	2017-12-15	2022-12-10	-56.129	-26.625	G	W
P126	1	0	0	848	854	2020-07-11	2022-03-07	-59.05	-25.718	A	W
P131	1	-1	0	848	859	2020-07-11	2022-10-15	-59.05	-25.718	A	W
P116	2	0	1	852	858	2022-01-02	2022-09-10	-58.688	-25.275	J	W
P121	2	-1	-1	853	861	2022-01-08	2022-12-16	-58.653	-25.181	I	W
P132	1	-1	0	854	859	2022-03-07	2022-10-15	-59.05	-25.718	A	W
P139	1	-1	-1	855	856	2022-05-18	2022-05-19	-58.688	-25.275	F	W
Note - 11 pairs were, in the end, judged too noisy to include, as marked with negative change codes of -1 (or -2) for both arrays.
Key to columns
Index P01 to P152
	Not all numbers are present
	Arranged North to South in same order as Figures S1-S4
Quality of similarity
	1 - highest
	2 - less good
Waveform difference for YKA and ILAR
	2 - different
	1 - somewhat similar
	0 - similar
	-1 - noise level too high
	-2 - no data
Indices in Table 1 for first and second events in repetition
Dates of first and second events
Latitude and longitude
Multiplet letter from Table 3, “-” if not in a multiplet
Source of repeater (not all of multiple sources are listed)
	S1 Yang & Song, EPSL, 2020
	S2 Yang & Song, 2022
	PK Pang & Koper, 2022
	YW Yao & Wen 2015 or 2019
	W only this study

## Sheet: Extended Data Table 3
Supplementary Data Table 3 List of 16 multiplets
Multiplet A
Events: 712, 718, 724, 742, 848, 854, 859
Pairs: P21, P40, P50, P51, P52, P53, P102, P103, P104, P105, P122, P123, P124, P125, P126, P127, P128, P129, P130, P131, P132
Multiplet B
Events: 702, 708, 723, 739, 757, 862
Pairs: P03, P04, P05, P06, P16, P17, P18, P30, P31, P43, P148, P149, P150, P151, P152
Multiplet C
Events: 704, 706, 713, 827, 849
Pairs: P08, P09, P12, P54, P55, P56, P57, P58, P59, P106
Multiplet D
Events: 807, 810, 825, 833
Pairs: P68, P69, P70, P71, P72, P73
Multiplet E
Events: 719, 754, 811, 822, 857
Pairs: P27, P60, P61, P62, P63, P107, P140, P141, P142, P143
Multiplet F
Events: 709, 730, 744, 856
Pairs: P14, P15, P36, P136, P137, P138
Multiplet G
Events: 802, 715, 830, 758, 860
Pairs: P24, P64, P65, P66, P67, 108, 144, 145, 146, 147
Multiplet H
Events: 808, 824, 837, 851
Pairs: P81, P82, P83, P109, P110, P111
Multiplet I (not good repeaters)
Events: 733, 745, 853, 861
Pairs: P39, P117, P118, P119, P120, P121
Multiplet J
Events: 716, 737, 852
Pairs: P25, P112, P113
Multiplet K
Events: 705, 711, 729
Pairs: P10, P11, P20
Multiplet L
Events: 701, 726, 753
Pairs: P01, P02, P34
Multiplet M (too noisy)
Events: 812, 823, 842
Pairs: P74, P75, P76
Multiplet N
Events: 809, 707, 756
Pairs: P13, P77, P78
Multiplet O
Events: 720, 736, 845
Pairs: P28, P79, P80
Multiplet P
Events: 727, 752, 801
Pairs: P35, P84, P85
Event index refers to Table S1
Pair index refers to Table S2

## Sheet: Extended Data Table 4
Supplementary Data Table 4 YKA clock error corrections
		B Elements										R Elements
Index	Date-hour	B0	B1	B2	B3	B4	B5	B6	B7	B8	B9	R1	R2	R3	R4	R5	R6	R7	R8	R9
747	2014-04-24T12						x	1				1			1
831	2014-07-09T08		x				x	-				x	x	x		x	x
832	2014-12-11T10		2				x		1	1		9	1	x	1
748	2014-12-11T18		x				x		1			9	1	1	1
749	2015-03-19T03						x	2	1				1	1	1	1
750	2015-05-24T21						x	2	1					1	1	1		x
751	2015-07-13T20						x	2	1					1	1	1		x	1
833	2015-08-29T14					x	x	2	1			2		1	1	1			1
752	2016-03-15T13						x
835	2016-05-30T05						x
836	2016-08-03T15		1	2			x									2	2
837	2016-08-26T14			1			x				1					1	1			x
753	2016-08-27T04			1			x				1					1	1
754	2017-01-18T14			1	1		x		1		1	x				1				x
838	2017-03-15T22			1	1		x		1	x	1					1
839	2017-04-15T09			1			x		1		1			1		1
755	2017-05-03T17			1	x		x		1		1			1		1	x
756	2017-05-11T01			1			x		1					1		1
840	2017-05-11T07						x				1	1		1
841	2017-05-11T22				x		x									x
757	2017-06-20T12		1	1			x		2		1					1	1
758	2017-12-15T21		1	1			x	1			1			2			1	2
842	2018-05-27T15		x	1	2	1	x	1	1		1			x		1	1
843	2018-09-04T14		x	1	x	1	x		2		1		x	2		2	2	x
844	2019-03-12T00			1	1		x		2		1			2		1			1
845	2020-02-14T09		1	1		3	x	1							1	1	1		2
Event index from Table S1
Date and hour of event
YKA elements are B0 to B9 and R1 to R9
Correction code
9 - +0.125 seconds
1 - -0.125
2 - -0.250
3 - -0.375
x - too noisy to estimate
